# Supplementary material for: Nutritional status of school-age children and adolescents in low- and middle-income countries across seven global regions: a synthesis of scoping reviews
Source: Public Health Nutr. 2022 Feb 14;26(1):63–95. doi: 10.1017/S1368980022000350 (PMC11077463; doi:10.1017/S1368980022000350)
Supplement: Supplementary file 1 [file S1368980022000350sup.zip]

Archive with 2 entries (2 files):
- S1368980022000350sup001.docx
- S1368980022000350sup002.docx
